# Supplementary material for: A non-transcriptional function of Yap regulates the DNA replication program in Xenopus laevis
Source: eLife. 2022 Jul 15;11:e75741. doi: 10.7554/eLife.75741 (PMC9328763; doi:10.7554/eLife.75741)
Supplement: Figure 1—source data 1. [file elife-75741-fig1-data1.zip]

Archive with 6 entries (6 files):
- Figure 1-Source Data/Fig1A_OriginalBlots.JPG
- Figure 1-Source Data/Fig1G.xlsx
- Figure 1-Source Data/Fig1C_OriginalBlots.JPG
- Figure 1-Source Data/Fig1H_Yap_mock_ratiosAlkGels.xlsx
- Figure 1-Source Data/Fig1E_F.xlsx
- Figure 1-Source Data/Fig1B_Yap_Recruitment.xlsx
