# Supplementary material for: A non-transcriptional function of Yap regulates the DNA replication program in Xenopus laevis
Source: eLife. 2022 Jul 15;11:e75741. doi: 10.7554/eLife.75741 (PMC9328763; doi:10.7554/eLife.75741)
Supplement: Figure 1—source data 1. [file elife-75741-fig1-data1.zip › Figure 1-Source Data/Fig1H_Yap_mock_ratiosAlkGels.xlsx]

## Sheet: Feuil1
	ratio Yap/Mock	ratio Yap/Mock	ratio Yap/Mock	ratio Yap/Mock
Replication group	0-25 %	25-50%	51-75%	76-100%
	1.25966	1.07467	1.17649	1.14815
	1.3683	0.875508	1.04488	1.05534
	4.98517	1.70327	1.33082	1.19255
	1.62701	1.18473	2.1106	1.12237
	1.18711	2.08839	2.52371	1.20872
	1.82507	1.4441	0.767376	1.67761
	1.10874	3.13074		1.62947
	1.32839	2.16322		1.29146
	2.51593	0.718115		1.22119
	1.26544	2.41866		1.44122
		1.3646		1.05222
				1.02529
				1.03098
