# Supplementary material for: A non-transcriptional function of Yap regulates the DNA replication program in Xenopus laevis
Source: eLife. 2022 Jul 15;11:e75741. doi: 10.7554/eLife.75741 (PMC9328763; doi:10.7554/eLife.75741)
Supplement: Figure 1—figure supplement 2—source data 1. [file elife-75741-fig1-figsupp2-data1.zip › Figure 1-Figure supplement 2-Source Data/SourcedataFig1Figsuppl2.xlsx]

## Sheet: Feuil1
Figure 1-Figure Supplement 2 -lanes alkaline gel quantification
min	Mock	Yap
45	1249127	1311559
60	2067361	3636918
75	4244568	10432000
90	8041425	25418560
120	30334770	49077890
