# Supplementary material for: A non-transcriptional function of Yap regulates the DNA replication program in Xenopus laevis
Source: eLife. 2022 Jul 15;11:e75741. doi: 10.7554/eLife.75741 (PMC9328763; doi:10.7554/eLife.75741)
Supplement: Figure 1—figure supplement 3—source data 1. [file elife-75741-fig1-figsupp3-data1.zip]

Archive with 3 entries (3 files):
- Figure 1-Figure supplement 3-Source Data/Fig1Sup3A_OriginalBlot.jpg
- Figure 1-Figure supplement 3-Source Data/Fig1Sup3A_OriginalBlot_annotated.jpg
- Figure 1-Figure supplement 3-Source Data/Fig1Sup3B_RawIntensity.xlsx
