# Supplementary material for: A non-transcriptional function of Yap regulates the DNA replication program in Xenopus laevis
Source: eLife. 2022 Jul 15;11:e75741. doi: 10.7554/eLife.75741 (PMC9328763; doi:10.7554/eLife.75741)
Supplement: Figure 1—figure supplement 3—source data 1. [file elife-75741-fig1-figsupp3-data1.zip › Figure 1-Figure supplement 3-Source Data/Fig1Sup3B_RawIntensity.xlsx]

## Sheet: Feuil1
Time (min):	15	20	25	30
DMock	530.577	2854.85	3814.39	4126.1
DYAP	714.042	3303.32	6222.22	8114.58
