# Supplementary material for: A non-transcriptional function of Yap regulates the DNA replication program in Xenopus laevis
Source: eLife. 2022 Jul 15;11:e75741. doi: 10.7554/eLife.75741 (PMC9328763; doi:10.7554/eLife.75741)
Supplement: Figure 2—source data 1. [file elife-75741-fig2-data1.zip]

Archive with 9 entries (8 files):
- Figure 2-Source Data/
- Figure 2-Source Data/Fig2H_OriginalBlots.JPG
- __MACOSX/Figure 2-Source Data/._Fig2H_OriginalBlots.JPG
- Figure 2-Source Data/.DS_Store
- __MACOSX/Figure 2-Source Data/._.DS_Store
- Figure 2-Source Data/Figure2F_G.xlsx
- __MACOSX/Figure 2-Source Data/._Figure2F_G.xlsx
- Figure 2-Source Data/Figure2Hquantification.xlsx
- __MACOSX/Figure 2-Source Data/._Figure2Hquantification.xlsx
