# Supplementary material for: A non-transcriptional function of Yap regulates the DNA replication program in Xenopus laevis
Source: eLife. 2022 Jul 15;11:e75741. doi: 10.7554/eLife.75741 (PMC9328763; doi:10.7554/eLife.75741)
Supplement: Figure 3—source data 1. [file elife-75741-fig3-data1.zip]

Archive with 6 entries (6 files):
- Figure 3-Source Data/Fig3B_Rightpannel_antiYAP_OriginalBlot_annotated.jpg
- Figure 3-Source Data/Fig3B_Rightpannel_antiRIF_OriginalBlot.jpg
- Figure 3-Source Data/Fig3B_Rightpannel_antiYAP_OriginalBlot.jpg
- Figure 3-Source Data/Fig3C_Originalblots.JPG
- Figure 3-Source Data/Fig3B_Leftpannel_originalblots.JPG
- Figure 3-Source Data/Fig3B_Rightpannel_antiRIF_OriginalBlot_annotated.jpg
