# Supplementary material for: A non-transcriptional function of Yap regulates the DNA replication program in Xenopus laevis
Source: eLife. 2022 Jul 15;11:e75741. doi: 10.7554/eLife.75741 (PMC9328763; doi:10.7554/eLife.75741)
Supplement: Figure 4—source data 1. [file elife-75741-fig4-data1.zip]

Archive with 4 entries (4 files):
- Figure 4-Source Data/Fig4A_WBlotRif1depletionLSS/Tub.tif
- Figure 4-Source Data/SourcesdataFigure 4C_D.xlsx
- Figure 4-Source Data/Fig4A_WBlotRif1depletionLSS/Color+Rif1.tif
- Figure 4-Source Data/Fig4A_WBlotRif1depletionLSS/Figure4AWBRif1+Tubulin.pptx
