# Supplementary material for: A non-transcriptional function of Yap regulates the DNA replication program in Xenopus laevis
Source: eLife. 2022 Jul 15;11:e75741. doi: 10.7554/eLife.75741 (PMC9328763; doi:10.7554/eLife.75741)
Supplement: Figure 5—source data 1. [file elife-75741-fig5-data1.zip]

Archive with 8 entries (8 files):
- Figure 5-Source Data/Fig5D_Originalblots.JPG
- Figure 5-Source Data/Fig5A_OriginalBlots.JPG
- Figure 5-Source Data/Fig5C__RescueCellNumber.xlsx
- Figure 5-Source Data/Fig5D_TrimCellnumber.xlsx
- Figure 5-Source Data/Fig5C_OriginalBlots_Yap_Annotated.tif
- Figure 5-Source Data/Fig5C_OriginalBlots_Tub_Annotated.tif
- Figure 5-Source Data/Fig5C_OriginalBlots_Yap.tif
- Figure 5-Source Data/Fig5C_OriginalBlots_Tub.tif
