# Supplementary material for: A non-transcriptional function of Yap regulates the DNA replication program in Xenopus laevis
Source: eLife. 2022 Jul 15;11:e75741. doi: 10.7554/eLife.75741 (PMC9328763; doi:10.7554/eLife.75741)
Supplement: Figure 5—figure supplement 1—source data 1. [file elife-75741-fig5-figsupp1-data1.zip]

Archive with 6 entries (6 files):
- Figure 5-Figure suppement 1-Source Data/Fig5Sup1A_OriginalBlots.JPG
- Figure 5-Figure suppement 1-Source Data/Fig5Sup1A_Quantification.xlsx
- Figure 5-Figure suppement 1-Source Data/Fig5Sup1B-OriginalBlots_Yap_annotated.tif
- Figure 5-Figure suppement 1-Source Data/Fig5Sup1B-OriginalBlots_Tub_annotated.tif
- Figure 5-Figure suppement 1-Source Data/Fig5Sup1B-OriginalBlots_Tub.tif
- Figure 5-Figure suppement 1-Source Data/Fig5Sup1B-OriginalBlots_Yap.tif
