# Supplementary material for: A non-transcriptional function of Yap regulates the DNA replication program in Xenopus laevis
Source: eLife. 2022 Jul 15;11:e75741. doi: 10.7554/eLife.75741 (PMC9328763; doi:10.7554/eLife.75741)
Supplement: Figure 6—source data 1. [file elife-75741-fig6-data1.zip]

Archive with 2 entries (2 files):
- Figure 6-Source Data/Fig6D_OriginalBlots.JPG
- Figure 6-Source Data/Fig6F_eyesize.xlsx
