# Supplementary material for: A non-transcriptional function of Yap regulates the DNA replication program in Xenopus laevis
Source: eLife. 2022 Jul 15;11:e75741. doi: 10.7554/eLife.75741 (PMC9328763; doi:10.7554/eLife.75741)
Supplement: Figure 6—source data 1. [file elife-75741-fig6-data1.zip › Figure 6-Source Data/Fig6F_eyesize.xlsx]

## Sheet: Feuil1
Control	Rif1-MO
132210	96053.6
121103	126839
130877	115705
128032	97307.1
130282	90390.2
138487	123406
140461	100013
118419	102720
154731	112808
126513	115476
