# Supplementary material for: A non-transcriptional function of Yap regulates the DNA replication program in Xenopus laevis
Source: eLife. 2022 Jul 15;11:e75741. doi: 10.7554/eLife.75741 (PMC9328763; doi:10.7554/eLife.75741)
Supplement: Figure 6—figure supplement 1—source data 1. [file elife-75741-fig6-figsupp1-data1.zip › Figure 6-Figure supplement 1-Source Data/Grey-Values-Rif2.xlsx]

## Sheet: Feuil1
Control	Rif-MO
13.8	10.3
12.2	10.7
12.2	9.3
12.7	10
10.3	11.1
10.7	9.6
11.9	10.5
12.7	8.9
13.2	8.7
11.7
13.4
