# Supplementary material for: A non-transcriptional function of Yap regulates the DNA replication program in Xenopus laevis
Source: eLife. 2022 Jul 15;11:e75741. doi: 10.7554/eLife.75741 (PMC9328763; doi:10.7554/eLife.75741)
Supplement: Figure 6—figure supplement 1—source data 1. [file elife-75741-fig6-figsupp1-data1.zip › Figure 6-Figure supplement 1-Source Data/Grey-Values-Yap.xlsx]

## Sheet: Feuil1
Control	Yap-MO
14.7	15.7
16.3	12.1
16.6	17.1
14	15
16.5	15.1
16.1	13.1
19	11.4
17.6	13.2
17.2	11.5
