# Supplementary material for: A non-transcriptional function of Yap regulates the DNA replication program in Xenopus laevis
Source: eLife. 2022 Jul 15;11:e75741. doi: 10.7554/eLife.75741 (PMC9328763; doi:10.7554/eLife.75741)
Supplement: Figure 6—figure supplement 2—source data 1. [file elife-75741-fig6-figsupp2-data1.zip]

Archive with 2 entries (2 files):
- Figure 6-Figure supplement 2-Source Data/Fig6Sup2A_OrignalBlots.JPG
- Figure 6-Figure supplement 2-Source Data/Fig6_Sup2_eyesize.xlsx
