# Supplementary material for: A non-transcriptional function of Yap regulates the DNA replication program in Xenopus laevis
Source: eLife. 2022 Jul 15;11:e75741. doi: 10.7554/eLife.75741 (PMC9328763; doi:10.7554/eLife.75741)
Supplement: Figure 7—source data 1. [file elife-75741-fig7-data1.zip]

Archive with 2 entries (2 files):
- Figure 7-Source Data/Fig7F_FociRatio.xlsx
- Figure 7-Source Data/Fig7E_EdU+cells.xlsx
